# Supplementary material for: Prolonged Subculturing of Aspergillus fumigatus on Galleria Extract Agar Results in Altered Virulence and Sensitivity to Antifungal Agents
Source: Cells. 2023 Mar 31;12(7):1065. doi: 10.3390/cells12071065 (PMC10093746; doi:10.3390/cells12071065)
Supplement: Supplementary file 1 [file cells-12-01065-s001.zip]

Archive with 1 entries (1 files):
- cells-2266326-supplementary.pdf
